# Supplementary material for: New Quaternary Ammonium Derivatives Based on Citrus Pectin
Source: Polymers (Basel). 2023 Nov 22;15(23):4492. doi: 10.3390/polym15234492 (PMC10707904; doi:10.3390/polym15234492)
Supplement: Supplementary file 1 [file polymers-15-04492-s001.zip]

Archive with 1 entries (1 files):
- polymers-2692844-supplementary.pdf
